# Supplementary material for: The Effect of Xanthohumol and Thymol on Candida albicans Filamentation and Its Impact on the Structure, Size, and Cell Viability of Biofilms Developed over Implant Surfaces
Source: Cells. 2024 Nov 13;13(22):1877. doi: 10.3390/cells13221877 (PMC11593281; doi:10.3390/cells13221877)
Supplement: Supplementary file 1 [file cells-13-01877-s001.zip]

Archive with 1 entries (1 files):
- cells-3268608-supplementary.pdf
